# Supplementary material for: The evolutionary history of the Arabidopsis lyrata complex: a hybrid in the amphi-Beringian area closes a large distribution gap and builds up a genetic barrier
Source: BMC Evol Biol. 2010 Apr 8;10:98. doi: 10.1186/1471-2148-10-98 (PMC2858744; doi:10.1186/1471-2148-10-98)
Supplement: Additional file 4 — Figure S2. Alignment of the duplicated phosphoglucoisomerase loci PgiC1 and PgiC2 with the primer binding sites indicated. The forward primer is partly located within the 7 bp deletion between positions 1389 and 1396. [file 1471-2148-10-98-S4.TXT]

                       ....|....| ....|....| ....|....| ....|....| ....|....| ....|....| ....|....| ....|....| ....|....| ....|....| ....|....| ....|....| ....|....| ....|....| ....|....| ....|....| ....|....| ....|....| 
                               1325       1335       1345       1355       1365       1375       1385       1395       1405       1415       1425       1435       1445       1455       1465       1475       1485       1495  
PgiC1 PRIMER FOR      ---------- ---------- ---------- ---------- ---------- -------CAG GTATGTGAAT TGTGA----- ---------- ---------- ---------- ---------- ---------- ---------- ---------- ---------- ---------- ----------
PgiC1 PRIMER REV      ---------- ---------- ---------- ---------- ---------- ---------- ---------- ---------- ---------- ---------- ---------- ---------- ---------A CATGAAAATA TTAAAATTG- ---------- ---------- ----------

PgiC1                  
tha-Col               TCTCAGGCCA TCTTACCTTA TTCGCAAGCC CTTGAGAAAT TTGCTCCACA CATTCAACAG GTATGTGAA- ------CTGG GTTTCCCTTT TGTCTCCTTA ATCTTTGCTT CTT-CATATC TA-TTTTTGA CATAAAAGTC TTAAAATTGT TTACGGGAAT ATTAACGGAG -CAATTGGTT    AY174532
thal-Ts-1             TCTCAGGCCA TCTTACCTTA TTCGCAAGCC CTTGAGAAAT TTGCTCCACA CATTCAACAG GTATGTGAA- ------CTGG GTTTCCCTTT TGTCTCCTTA ATCTTTGCTT CTT-CATATC TA-TTTTTGA CATAAAAGTC TTAAAATTGT TTACGGGAAT ATTAACGGAG -CAATTGGTT    AB044966
tha-Su-0              TCTCAGGCCA TCTTACCTTA TTCGCAAGCC CTTGAGAAAT TTGCTCCACA CATTCAACAG GTATGTGAA- ------CTGG GTTTCCCTTT TGTCTCCTTA ATCTTTGCTT CTT-CATATC TA-TTTTTGA CATAAAAGTC TTAAAATTGT TTACGGGAAT ATTAACGGAG -CAATTGGTT    AB044965
kam_SG72207-1_3       TCTCAGGCCA TCTTACCTTA CTCCCAAGCC CTTGAGAAAT TTGCTCCACA CATTCAACAG GTATGTGAAT TGTGAACTGG GTTTTCCTTT TGTCTCCTTT ATCTTTGCTG CTT-AATATT TGTTTTTTGA CATGAAAATA TTAAAATTGT TTACTGGGAT ATTAACGTAG ACA-TTGTTT    GQ386421
kam_SG72207-2_3       TCTCAGGCCA TCTTACCTTA CTCCCAAGCC CTTGAGAAAT TTGCTCCACA CATTCAACAG GTATGTGAAT TGTGAACTGG GTTTTCTTTT TGTCTCCTTT ATCTTTGCTG CTT-AATATT TGTTTTTTGA CATGAAAATA TTAAAATTGT TTACTGGGAT ATTAACGTAG ACA-TTGTTT    GQ386452
kam_BE0512691-1_2     TCTCAGGCCA TCTTACCTTA CTCCCAAGCC CTTGAGAAAT TTGCTCCACA CATTCAACAG GTATGTGAAT TGTGAACTGG GTTTTCTTTT TGTCTCCTTT ATCTTTGCTG CTT-AATATT TGTTTTTTGA CATGAAAATA TTAAAATTGT TTACTGGGAT ATTAACGTAG ACA-TTGTTT    GQ386454
gem1-Tsugawa          TCTCAGGCCA TCTTACCTTA CTCCCAAGCC CTTGAGAAAT TTGCTCCACA CATTCAACAG GTATGTGAAT TGTGAACTGG GTTTTCTTTT TGTCTCCTTT ATCTTTGCTG CTT-AATATT TGTTTTTTGA CATGAAAATA TTAAAATTGT TTACTGGGAT ATTAACGTAG ACA-TTGTTT    AB100285
gem1-Mazawa           TCTCAGGCCA TCTTACCTCA CTCCCAAGCC CTTGAGAAAT TTGCTCCACA CATTCAACAG GTATGTGAAT TGTGAACTGG GTTTTCTTTT TGTCTCCTTT ATCTTTGCTG CTT-AATATT TGTTTTTTGA CATGAAAATA TTAAAATTGT TTACTGGGAT ATTAACGTAG ACA-TTGTTT    AB100276
gem1-Ashibi-KA        TCTCAGGCCA TCTTACCTTA CTCCCAAGCC CTTGAGAAAT TTGCTCCACA CATTCAACAG GTATGTGAAT TGTGAACTGG GTTTTCTTTT TGTCTCCTTT ATCTTTGCTG CTT-AATATT TGTTTTTTGA CATGAAAATA TTAAAATTGT TTACTGGGAT ATTAACGTAG ACA-TTGTTT    AB080910
pet-Ic40-9C120        TCTCAGGCCA TCTTACCTTA CTCCCAAGCC CTTGAGAAAT TTGCTCCACA CATTCAACAG GTATGTGAA- ------CTGG GTTTTCTTTT TGTCTTCTTG ATCTTTGCTG CTT-AATATT TGTTTTTTG- CATGAAAATA T-GGAATTGT TAACTGGGAT ATTAACGTAG ACA-TTGTTT    AY174544
pet-Ic32-7C125        TCTCAGGCCA TCTTACCTTA CTCCCAAGCC CTTGAGAAAT TTGCTCCACA CATTCAACAG GTATGTGAA- ------CTGG GTTTTCTTTT TGTCTTCTTG ATCTTTGCTG CTT-AATATT TGTTTTTTG- CATGAAAATA T-GGAATTGT TAACTGGGAT ATTAACGTAG ACA-TTGTTT    AY174540
pet-Sc17-1C120        TCTCAGGCCA TCTTACCTTA CTCCCAAGCC CTTGAGAAAT TTGCTCCACA CATTCAACAG GTATGTGAA- ------CTGG GTTTTCTTTT TGTCTTCTTG ATCTTTGCTG CTT-AATATT TGTTTTTTG- CATGAAAATA T-GGAATTGT TAACTGGGAT ATTAACGTAG ACA-TTGTTT    AY174539
umb_7506U-1_2         TCTCAGGCCA TCTTACCTTA CTCCCAAGCC CTTGAGAAAT TTGCTCCACA CATTCAACAG GTATGTGAA- ------CTGG GTTTTCTTTT TGTCTTCTTG ATCTTTGCTG CTT-AATATT TGTTTTTTG- CATGAAAATA TGGAA-TTGT TAACTGGGAT ATTAATGTAG ACA-TTGTTT    GQ386423
umb_7506U-2_7         TCTCAGGCCA TCTTACCTTA CTCCCAAGCC CTTGAGAAAT TTGCTCCACA CATTCAACAG GTATGTGAA- ------CTGG GTTTTCTTTT TGTCTTCTTG ATCTTTGCTG CTT-AATATT TGTTTTTTG- CATGAAAATA TGGAA-TTGT TAACTGGGAT ATTAATGTAG ACA-TTGTTT    GQ386466
umb_SG74204-1_5       TCTCAGGCCA TCTTACCTTA CTCCCAAGCC CTTGAGAAAT TTGCTCCACA CATTCAACAG GTATGTGAA- ------CTGG GTTTTCTTTT TGTCTTCTTG ATCTTTGCTG CTT-AATATT TGTTTTTTG- CATGAAAATA TGGAA-TTGT TAACTGGGAT ATTAATGTAG ACA-TTGTTT    GQ386447
sep_040589-1_2        TCTCAGGCCA TCTTACCTTA CTCCCAAGCC CTTGAGAAAT TTGCTCCACA CATTCAACAG GTATGTGAA- ------CTGG GTTTTCTTTT TGTCTTCTTG ATCTTYGCTG CTT-AATATT TGTTTTTTG- CATGAAAATA TGGAA-TTGT TAACTGGGAT ATTAATGTAG ACA-TTGTTT    GQ386468
sep_040964-1_4        TCTCAGGCCA TCTTACCTTA CTCCCAAGCC CTTGAGAAAT TTGCTCCACA CATTCAACAG GTATGTGAA- ------CTGG GTTTTCTTTT TGTCTTCTTG ATCTTTGCTG CTT-AATATT TGTTTTTTG- CATGAAAATA TGGAA-TTGT TAACTGGGAT ATTAATGTAG ACA-TTGTTT    GQ386450
sep_RUS284-1_6        TCTCAGGCCA TCTTACCTTA CTCCCAAGCC CTTGAGAAAT TTGCTCCACA CATTCAACAG GTATGTGAA- ------CTGG GTTTTCTTTT TGTCTTCTTG ATCTTTGCTG CTT-AATATT TGTTTTTTG- CATGAAAATA TGGAA-TTGT TAACTGGGAT ATTAATGTAG ACA-TTGTTT    GQ386467
                                                                                                                                                                                                                      
PgiC2                                                                                                                                                                                                                 
kam_SG72207-3_2       TCTCAGGCCA TCTTACCTTA CTCGCAAGCC CTTGAGAAAT TTGCTCCACA CATACAACAG GTATGTGAA- ------CTGG GTTTTCCTTT TGTCTCCTTA ATCTTTGCTG CTTTAATATT TGCTTTTTGA CCTGAAAATA TTAAAATTGT TTACTGGGAT ATTAACGTAG ACA-TTATTT    GQ386421
kam_BE0512691-2_2     TCTCAGGCCA TCTTACCTTA CTCGCAAGCC CTTGAGAAAT TTGCTCCACA CATACAACAG GTATGTGAA- ------CTGG GTTTTCCTTT TGTCTCCTTA ATCTTTGCTG CTTTAATATT TGCTTTTTGA CCTGAAAATA TTAAAATTGT TTACTGGGAT ATTAACGTAG ACA-TTATTT    GQ386432
kam_72144b-1_2        TCTCAGGCCA TCTTACCTTA CTCGCAAGCC CTTGAGAAAT TTGCTCCACA CATACAACAG GTATGTGAA- ------CTGG GTTTTCCTTT TGTCTCCTTA ATCTTTGCTG CTTTAATATT TGCTTTTTGA CCTGAAAATA TTAAAATTGT TTACTGGGAT ATTAACGTAG ACA-TTATTT    GQ386422
gem2-Ashibi56-Midori  TCTCAGGCCA TCTTACCTTA CTCGCAAGCC CTTGAGAAAT TTGCTCCACA CATACAACAG GTATGTGAA- ------CTGG GTTTTCCTTT TGTCTCCTTA ATCTTTGCTG CTTTAATATT TGCTTTTTGA CCTGAAAATA TTAAAATTGT TTACTGGGAT ATTAACGTAG ACA-TTATTT    AB100288
gem2-Mazawa           TCTCAGGCCA TCTTACCTTA CTCGCAAGCC CTTGAGAAAT TTGCTCCACA CATACAACAG GTATGTGAA- ------CTGG GTTTTCCTTT TGTCTCCTTA ATCTTTGCTG CTTTAATATT TGCTTTTTGA CCTGAAAATA TTAAAATTGT TTACTGGGAT ATTAACGTAG ACA-TTATTT    AB100291
gem2-Tsugawa          TCTCAGGCCA TCTTACCTCA CTCGCAAGCC CTTGAGAAAT TTGCTCCACA CATACAACAG GTATGTGAA- ------CTGG GTTTTCCTTT TGTCTCCTTA ATCTTTGCTG CTTTAATATT TGCTTTTTGA CCTGAAAATA TTAAAATTGT TTACTGGGAT ATTAACGTAG ACA-TTATTT    AB100301
pet-Ic40-9C88         TCTCAGGCCA TCTTACCTTA CTCGCAAGCC CTTGAGAAAT TTGCTCCACA CATACAACAG GTATGTGAA- ------CTGG GTTTTCCTTT TGTCTCCTTA ATCTTTGCTG CTTTAATATT TGCTTTTTGA CCTGAAAATA TTAAAATTGT TTACTGGGAT ATTAATGTAG ACA-TTATTT    AY174543
pet-Sc13-1C50         TCTCAGGCCA TCTTACCTTA CTCGCAAGCC CTTGAGAAAT TTGCTCCACA CATACAACAG GTATGTGAA- ------CTGG GTTTTCCTTT TGTCTCCTTA ATCTTTGCTG CTTTAATATT TGCTTTTTGA CCTGAAAATA TTAAAATTGT TTACTGGGGT ATTAACGTAG ACA-TTATTT    AY174536
pet-Sc14-1C56         TCTCAGGCCA TCTTACCTTA CTCGCAAGCC CTTGAGAAAT TTGCTCCACA CATACAACAG GTATGTGAA- ------CTGG GTTTTCCTTT TGTCTCCTTA ATCTTTGCTG CTTTAATATT TGCTTTTTGA CCTGAAAATA TTAAAATTGT TTACTGGGGT ATTAACGTAG ACA-TTATTT    AY174537
umb_SG64326a-1_3      TCTCAGGCCA TCTTACCTTA CTCGCAAGCC CTTGAGAAAT TTGCTCCACA CATACAACAG GTATGTGAA- ------CTGG GTTTTCCTTT TGTCTCCTTA ATCTTTGCTG CTTTAATATT TGCTTTTTGA CCTGAAAATA TTAAAATTGT TTACTGGGAT ATTAATGTAG ACA-TTATTT    GQ386410
umb_SG78102-1_1       TCTCAGGCCA TCTTACCTTA CTCGCAAGCC CTTGAGAAAT TTGCTCCACA CATACAACAG GTATGTGAA- ------CTGG GTTTTCCTTT TGTCTCCTTA ATCTTTGCTG CTTTAATATT TGCTTTTTGA CCTGAAAATA TTAAAATTGT TTACTGGGAT ATTAATGTAG ACA-TTATTT    GQ386411
umb_SG74204-2_4       TCTCAGGCCA TCTTACCTTA CTCGCAAGCC CTTGAGAAAT TTGCTCCACA CATACAACAG GTATGTGAA- ------CTGG GTTTTCCTTT TGTCTCCTTA ATCTTTGCTG CTTTAATATT TGCTTTTTGA CCTGAAAATA TTAAAATTGT TTACTGGGGT ATTAACGTAG ACA-TTATTT    GQ386419
sep_RUS284-2_2        TCTCAGGCCA TCTTACCTTA CTCGCAAGCC CTTGAGAAAT TTGCTCCACA CATACAACAG GTATGTGAA- ------CTGG GTTTTCCTTT TGTCTCCTTA ATCTTTGCTG CTTTAATATT TGCTTTTTGA CCTGAAAATA TTAAAATTGT TTACTGGGGT ATTAACGTAG ACA-TTATTT    GQ386408
sep_040964-3_2        TCTCAGGCCA TCTTACCTTA CTCGCAAGCC CTTGAGAAAT TTGCTCCACA CATACAACAG GTATGTGAA- ------CTGG GTTTTCCTTT TGTCTCCTTA ATCTTTGCTG CTTTAATATT TGCTTTTTGA CCTGAAAATA TTAAAATTGT TTACTGGGGT ATTAACGTAG ACA-TTATTT    GQ386407
sep_RUS282-2_2        TCTCAGGCCA TCTTACCTTA CTCGCAAGCC CTTGAGAAAT TTGCTCCACA CATACAACAG GTATGTGAA- ------CTGG GTTTTCCTTT TGTCTCCTTA ATCTTTGCTA CTTTAATATT TGCTTTTTGA CCTGAAAATA TTAAAATTGT TTACTGGGGT ATTAACGTAG ACA-TTATTT    GQ386406
lyr-Nc3-1C14          TCTCAGGCCA TCTTACCTTA CTCGCAAGCC CTTGAGAAAT TTGCTCCACA CATACAACAG GTATGTGAA- ------CTGG GTTTTCCTTT TGTCTCCTTA ATCTTTGCTG CTTTAATATT TGCTTTTTGA CCTGAAAATA TTAAAATTGT TTACTGGGGT ATTAACGTAG ACA-TTATTT    AY174547
lyr-Mi8-1C33          TCTCAGGCCA TCTTACCTTA CTCGCAAGCC CTTGAGAAAT TTGCTCCACA CATACAACAG GTATGTGAA- ------CTGG GTTTTCCTTT TGTCTCCTTA ATCTTTGCTG CTTTAATATT TGCTTTTTGA CCTGAAAATA TTAAAATTGT TTACTGGGGT ATTAACGTAG ACA-TTATTT    AY174551
lyr-Mi9-1C37          TCTCAGGCCA TCTTACCTTA CTCGCAAGCC CTTGAGAAGT TTGCTCCACA CATACAACAG GTATGTGAA- ------CTGG GTTTTCCTTT TGTCTCCTTA ATCTTTGCTG CTTTAATATT TGCTTTTTGA CCTGAAAATA TTAAAATTGT TTACTGGGGT ATTAACGTAG ACA-TTATTT    AY174552
